# Supplementary material for: An Assessment of Behavioral Risk Factors in Oncology Patients
Source: Nutrients. 2024 Aug 2;16(15):2527. doi: 10.3390/nu16152527 (PMC11314614; doi:10.3390/nu16152527)
Supplement: Supplementary file 1 [file nutrients-16-02527-s001.zip]

Archive with 1 entries (1 files):
- nutrients-3103758-supplementary.pdf
